# Supplementary material for: Correlation of Genotype-Phenotype of Congenital Hypothyroidism Cohort Diagnosed by Newborn Screening: A Long-Term Observational Study
Source: Int J Neonatal Screen. 2025 Oct 20;11(4):98. doi: 10.3390/ijns11040098 (PMC12550986; doi:10.3390/ijns11040098)
Supplement: Supplementary file 1 [file IJNS-11-00098-s001.zip]

Archive with 1 entries (1 files):
- IJNS-3862892-supplementary.pdf
